# Supplementary material for: Seed fatty acid composition and physical dormancy in fire-prone ecosystems
Source: Ann Bot. 2025 Sep 18;137(1):209–22. doi: 10.1093/aob/mcaf225 (PMC12784075; doi:10.1093/aob/mcaf225)
Supplement: mcaf225_Supplementary_Data [file mcaf225_supplementary_data.zip › supplementary_tables.xlsx]

## Sheet: Contents
Supplementary Tables 1-4.
Table S1: Seed provenance and sample size for fatty acid extraction. Modified from McInnes et al. (2023).
Table S2: Fatty acid total content (divided by sample mass) of each species, split by tissue type.
Table S3: Seed mass of study species.
Table S4: Relative abundance of individual fatty acids and associated saturation within species' tissue types.

## Sheet: ST1
Supplementary Table 1: Seed provenance and sample size for fatty acid extraction. Modified from McInnes et al. (2023).
species	collection_location	year_collected	habitat	seeds_sampled_seed_coat*	seeds_sampled_inner_tissue*
Aotus ericoides	Royal NP	2012	Fire-prone	40	40
Bossiaea eriocarpa	Commercially purchased	-	Fire-prone	120	NA
Bossiaea heterophylla	Heathcote NP, Royal NP	2012, 2013	Fire-prone	30	30
Bossiaea ornata	Commercially purchased	-	Fire-prone	90	NA
Bossiaea pulchella	Commercially purchased	-	Fire-prone	30	NA
Bossiaea stephensonii	Royal NP	2013	Fire-prone	50	NA
Dillwynia floribunda	Royal NP	2012	Fire-prone	70	86
Dillwynia retorta	Royal NP	2013	Fire-prone	30	30
Gastrolobium capitatum	Commercially purchased	-	Fire-prone	30	NA
Gompholobium grandiflorum	Ku-ring-gai NP, Royal NP	2009, 2012	Fire-prone	37	40
Gompholobium tomentosum	Commercially purchased	-	Fire-prone	150	NA
Hardenbergia comptoniana	Commercially purchased	-	Fire-prone	30	NA
Kennedia prostrata	Commercially purchased	-	Fire-prone	15	NA
Kennedia rubicunda	Commercially purchased	-	Fire-prone	30	15
Mirbelia rubiifolia	Commercially purchased	-	Fire-prone	40	59
Pultenaea linophylla	Heathcote NP	2012	Fire-prone	30	30
Viminaria juncea	Royal NP	2014	Fire-prone	40	55
Canavalia rosea	Lord Howe Island	2013	Fire-free	3	3
Crotalaria eremaea	Sturt NP	2018	Fire-free	30	30
Crotalaria mitchellii	Commercially purchased	-	Fire-free	35	35
Lotus cruentus	Kinchega NP	2012	Fire-free	80	140
Sophora howinsula	Lord Howe Island	2013	Fire-free	20	3
Sophora tomentosa	Commercially purchased	-	Fire-free	20	20
Swainsona galegifolia	Commercially purchased	-	Fire-free	40	40
Swainsona stipularis	Commercially purchased	-	Fire-free	80	110
Swainsona viridis	Commercially purchased	-	Fire-free	40	130
*A ~50mg subset was taken from each of these samples. Numbers vary due to seed size and availability.
Reference
McInnes SJ, Tangney R, Brophy JJ, Thordarson P, Ooi MKJ. 2023. Does fire drive fatty acid composition in seed coats of physically dormant species? Plant Biology, 25: 268-275.

## Sheet: ST2
Supplementary Table 2: Fatty acid total content (divided by sample mass) of each species, split by tissue type.
species	habitat	fatty_acid_total (intensity/mg)	seed_tissue
aotus_ericoides	Fire-prone	42970	seed_coat
bossiaea_eriocarpa	Fire-prone	16097.5	seed_coat
bossiaea_heterophylla	Fire-prone	4068.51	seed_coat
bossiaea_ornata	Fire-prone	12442.7	seed_coat
bossiaea_pulchella	Fire-prone	6230.01	seed_coat
bossiaea_stephensonii	Fire-prone	9879.23	seed_coat
canavalia_rosea	Fire-free	81.6654	seed_coat
crotalaria_cunninghamii	Fire-free	450.827	seed_coat
crotalaria_eremaea	Fire-free	7253.07	seed_coat
dillwynia_floribunda	Fire-prone	47357.3	seed_coat
dillwynia_retorta	Fire-prone	6003.51	seed_coat
gastrolobium_capitatum	Fire-prone	10060.4	seed_coat
gompholobium_grandiflorum	Fire-prone	47471.5	seed_coat
gompholobium_tomentosum	Fire-prone	161959	seed_coat
hardenbergia_comptoniana	Fire-prone	33788.4	seed_coat
kennedia_prostrata	Fire-prone	16160	seed_coat
kennedia_rubicunda	Fire-prone	7714.16	seed_coat
lotus_cruentus	Fire-free	65613.6	seed_coat
mirbelia_rubiifolia	Fire-prone	11259.3	seed_coat
pultenaea_linophylla	Fire-prone	16989	seed_coat
pultenaea_stipularis	Fire-prone	6375.36	seed_coat
sophora_howinsula	Fire-free	13390.7	seed_coat
swainsona_stipularis	Fire-free	16632.4	seed_coat
swainsona_viridis	Fire-free	6191.44	seed_coat
viminaria_juncea	Fire-prone	10156.2	seed_coat
aotus_ericoides	Fire-prone	1.69015e+11	internal_tissue
bossiaea_heterophylla	Fire-prone	1.70605e+12	internal_tissue
canavalia_rosea	Fire-free	415638224084919	internal_tissue
crotalaria_eremaea	Fire-free	6.04998e+10	internal_tissue
crotalaria_mitchellii	Fire-free	100446382967327	internal_tissue
dillwynia_floribunda	Fire-prone	9.59892e+10	internal_tissue
dillwynia_retorta	Fire-prone	6.35774e+11	internal_tissue
gompholobium_grandiflorum	Fire-prone	4.74026e+11	internal_tissue
kennedia_rubicunda	Fire-prone	6.89391e+11	internal_tissue
lotus_cruentus	Fire-free	9.29206e+10	internal_tissue
mirbelia_rubiifolia	Fire-prone	4.68857e+10	internal_tissue
pultenaea_linophylla	Fire-prone	3.91777e+11	internal_tissue
sophora_howinsula	Fire-free	4.20487e+11	internal_tissue
sophora_tomentosa	Fire-free	1.19098e+12	internal_tissue
swainsona_galegifolia	Fire-free	203077485450	internal_tissue
swainsona_stipularis	Fire-free	2.67229e+09	internal_tissue
swainsona_viridis	Fire-free	5.72745e+09	internal_tissue
viminaria_juncea	Fire-prone	9.71366e+10	internal_tissue

## Sheet: ST3
Supplementary Table 3: Seed mass of study species.
species	seeds_weighed	seed_lot_weight (g)	mean_individual_seed_weight (mg)
Aotus ericoides	40	0.1535	3.8375
Bossiaea eriocarpa	30	0.0702	2.34
Bossiaea heterophylla	30	0.5528	18.4267
Bossiaea ornata	30	0.0852	2.84
Bossiaea pulchella	30	0.5266	17.5533
Bossiaea stephensonii	30	0.2537	8.45667
Dillwynia floribunda	40	0.0814	2.035
Dillwynia retorta	30	0.1985	6.61667
Gastrolobium capitatum	30	0.1596	5.32
Gompholobium grandiflorum	40	0.1246	3.115
Gompholobium tomentosum	150	0.1638	1.092
Hardenbergia comptoniana	20	0.6289	31.445
Kennedia prostrata	30	0.9888	32.96
Kennedia rubicunda	30	0.8056	26.8533
Mirbelia rubiifolia	59	0.174	2.94915
Pultenaea linophylla	30	0.2012	6.70667
Viminaria juncea	40	0.2168	5.42
Canavalia rosea	3	1.3275	442.5
Crotalaria eremaea	30	0.6065	20.2167
Crotalaria mitchellii	20	0.1279	6.395
Lotus cruentus	85	0.1457	1.71412
Sophora howinsula	20	1.7148	85.74
Sophora tomentosa	20	2.5519	127.595
Swainsona galegifolia	40	0.3066	7.665
Swainsona stipularis	130	0.3263	2.51
Swainsona viridis	50	0.0986	1.972
Crotalaria cunninghamii*	45	2.1142	46.9822
Pultenaea stipularis*	30	0.3751	12.5033
*These species were not used in any other analyses in this study. Species originally from McInnes et al. (2023) and used to create the modified Figure 3.
Reference
McInnes SJ, Tangney R, Brophy JJ, Thordarson P, Ooi MKJ. 2023. Does fire drive fatty acid composition in seed coats of physically dormant species? Plant Biology, 25: 268-275.

## Sheet: ST4
Supplementary Table 4: Relative abundance of individual fatty acids and associated saturation within species' tissue types
species	seed_tissue	habitat	fatty_acid	saturation	relative_abundance (percentage)
aotus_ericoides	internal_tissue	fire_prone	18.3	unsaturated	39.2537
aotus_ericoides	internal_tissue	fire_prone	18	saturated	2.00738
aotus_ericoides	internal_tissue	fire_prone	16	saturated	5.42642
aotus_ericoides	internal_tissue	fire_prone	22	saturated	0.0328099
aotus_ericoides	internal_tissue	fire_prone	18.1	unsaturated	8.19925
aotus_ericoides	internal_tissue	fire_prone	18.2	unsaturated	45.0805
aotus_ericoides	seed_coat	fire_prone	16	saturated	5.47367
aotus_ericoides	seed_coat	fire_prone	18	saturated	1.95851
aotus_ericoides	seed_coat	fire_prone	18.1	unsaturated	5.18704
aotus_ericoides	seed_coat	fire_prone	18.2	unsaturated	18.9049
aotus_ericoides	seed_coat	fire_prone	18.3	unsaturated	68.4758
bossiaea_heterophylla	internal_tissue	fire_prone	18.2	unsaturated	86.3855
bossiaea_heterophylla	internal_tissue	fire_prone	20	saturated	0.081468
bossiaea_heterophylla	internal_tissue	fire_prone	24	saturated	0.0117125
bossiaea_heterophylla	internal_tissue	fire_prone	18	saturated	1.24072
bossiaea_heterophylla	internal_tissue	fire_prone	22	saturated	0.0461108
bossiaea_heterophylla	internal_tissue	fire_prone	18.1	unsaturated	5.61079
bossiaea_heterophylla	internal_tissue	fire_prone	16.1	unsaturated	0.0569841
bossiaea_heterophylla	internal_tissue	fire_prone	16	saturated	4.15545
bossiaea_heterophylla	internal_tissue	fire_prone	18.3	unsaturated	2.41128
bossiaea_heterophylla	seed_coat	fire_prone	16	saturated	15.5899
bossiaea_heterophylla	seed_coat	fire_prone	18	saturated	0.254845
bossiaea_heterophylla	seed_coat	fire_prone	18.1	unsaturated	10.075
bossiaea_heterophylla	seed_coat	fire_prone	18.2	unsaturated	68.6849
bossiaea_heterophylla	seed_coat	fire_prone	18.3	unsaturated	5.3953
canavalia_rosea	internal_tissue	fire-free	16	saturated	15.2426
canavalia_rosea	internal_tissue	fire-free	14	saturated	0.324622
canavalia_rosea	internal_tissue	fire-free	24	saturated	0.160461
canavalia_rosea	internal_tissue	fire-free	22	saturated	0.0331106
canavalia_rosea	internal_tissue	fire-free	18.1	unsaturated	65.7601
canavalia_rosea	internal_tissue	fire-free	18	saturated	0.348105
canavalia_rosea	internal_tissue	fire-free	18.2	unsaturated	13.5489
canavalia_rosea	internal_tissue	fire-free	20.1	unsaturated	0.546883
canavalia_rosea	internal_tissue	fire-free	20	saturated	0.0585486
canavalia_rosea	internal_tissue	fire-free	18.3	unsaturated	3.97671
canavalia_rosea	seed_coat	fire-free	16	saturated	100
crotalaria_eremaea	internal_tissue	fire-free	18.3	unsaturated	1.58472
crotalaria_eremaea	internal_tissue	fire-free	18	saturated	3.19027
crotalaria_eremaea	internal_tissue	fire-free	18.1	unsaturated	14.1373
crotalaria_eremaea	internal_tissue	fire-free	14	saturated	0.347125
crotalaria_eremaea	internal_tissue	fire-free	16	saturated	13.6501
crotalaria_eremaea	internal_tissue	fire-free	22	saturated	0.204887
crotalaria_eremaea	internal_tissue	fire-free	18.2	unsaturated	66.5936
crotalaria_eremaea	internal_tissue	fire-free	20	saturated	0.292017
crotalaria_eremaea	seed_coat	fire-free	16	saturated	17.7079
crotalaria_eremaea	seed_coat	fire-free	18	saturated	7.78549
crotalaria_eremaea	seed_coat	fire-free	18.1	unsaturated	20.1096
crotalaria_eremaea	seed_coat	fire-free	18.2	unsaturated	54.397
crotalaria_mitchellii	internal_tissue	fire-free	24	saturated	0.28403
crotalaria_mitchellii	internal_tissue	fire-free	22	saturated	1.16324
crotalaria_mitchellii	internal_tissue	fire-free	16	saturated	21.1635
crotalaria_mitchellii	internal_tissue	fire-free	18.3	unsaturated	5.14705
crotalaria_mitchellii	internal_tissue	fire-free	18	saturated	2.84267
crotalaria_mitchellii	internal_tissue	fire-free	18.2	unsaturated	62.2463
crotalaria_mitchellii	internal_tissue	fire-free	18.1	unsaturated	6.65233
crotalaria_mitchellii	internal_tissue	fire-free	20	saturated	0.500955
crotalaria_mitchellii	seed_coat	fire-free	18.2	unsaturated	57.9182
crotalaria_mitchellii	seed_coat	fire-free	16	saturated	24.833
crotalaria_mitchellii	seed_coat	fire-free	18.3	unsaturated	5.95214
crotalaria_mitchellii	seed_coat	fire-free	18.1	unsaturated	6.21731
crotalaria_mitchellii	seed_coat	fire-free	20	saturated	0.509546
crotalaria_mitchellii	seed_coat	fire-free	18	saturated	3.38854
crotalaria_mitchellii	seed_coat	fire-free	24	saturated	0.275252
crotalaria_mitchellii	seed_coat	fire-free	22	saturated	0.905973
dillwynia_floribunda	internal_tissue	fire_prone	18.2	unsaturated	58.8097
dillwynia_floribunda	internal_tissue	fire_prone	18.3	unsaturated	16.8452
dillwynia_floribunda	internal_tissue	fire_prone	18.1	unsaturated	9.54907
dillwynia_floribunda	internal_tissue	fire_prone	22	saturated	0.206681
dillwynia_floribunda	internal_tissue	fire_prone	20	saturated	0.610227
dillwynia_floribunda	internal_tissue	fire_prone	16	saturated	10.2529
dillwynia_floribunda	internal_tissue	fire_prone	18	saturated	3.72614
dillwynia_floribunda	seed_coat	fire_prone	18	saturated	7.81327
dillwynia_floribunda	seed_coat	fire_prone	16	saturated	19.8552
dillwynia_floribunda	seed_coat	fire_prone	18.1	unsaturated	13.3865
dillwynia_floribunda	seed_coat	fire_prone	20	saturated	2.65069
dillwynia_floribunda	seed_coat	fire_prone	18.2	unsaturated	42.155
dillwynia_floribunda	seed_coat	fire_prone	18.3	unsaturated	14.1394
dillwynia_retorta	internal_tissue	fire_prone	16	saturated	6.264
dillwynia_retorta	internal_tissue	fire_prone	24	saturated	0.041153
dillwynia_retorta	internal_tissue	fire_prone	22	saturated	0.0792206
dillwynia_retorta	internal_tissue	fire_prone	18.1	unsaturated	11.4807
dillwynia_retorta	internal_tissue	fire_prone	18	saturated	2.44821
dillwynia_retorta	internal_tissue	fire_prone	18.2	unsaturated	63.6975
dillwynia_retorta	internal_tissue	fire_prone	18.3	unsaturated	15.7921
dillwynia_retorta	internal_tissue	fire_prone	20	saturated	0.197046
dillwynia_retorta	seed_coat	fire_prone	16	saturated	20.6728
dillwynia_retorta	seed_coat	fire_prone	18	saturated	9.15848
dillwynia_retorta	seed_coat	fire_prone	18.1	unsaturated	17.6249
dillwynia_retorta	seed_coat	fire_prone	18.2	unsaturated	52.5438
gompholobium_grandiflorum	internal_tissue	fire_prone	18.1	unsaturated	7.70805
gompholobium_grandiflorum	internal_tissue	fire_prone	24	saturated	0.0727882
gompholobium_grandiflorum	internal_tissue	fire_prone	20	saturated	0.24131
gompholobium_grandiflorum	internal_tissue	fire_prone	18.3	unsaturated	19.9782
gompholobium_grandiflorum	internal_tissue	fire_prone	18	saturated	2.09195
gompholobium_grandiflorum	internal_tissue	fire_prone	22	saturated	0.148312
gompholobium_grandiflorum	internal_tissue	fire_prone	18.2	unsaturated	64.2972
gompholobium_grandiflorum	internal_tissue	fire_prone	16	saturated	5.46224
gompholobium_grandiflorum	seed_coat	fire_prone	16	saturated	12.1392
gompholobium_grandiflorum	seed_coat	fire_prone	18	saturated	6.03349
gompholobium_grandiflorum	seed_coat	fire_prone	18.1	unsaturated	11.3221
gompholobium_grandiflorum	seed_coat	fire_prone	18.2	unsaturated	45.278
gompholobium_grandiflorum	seed_coat	fire_prone	18.3	unsaturated	25.2272
kennedia_rubicunda	internal_tissue	fire_prone	18.2	unsaturated	80.723
kennedia_rubicunda	internal_tissue	fire_prone	24	saturated	0.134917
kennedia_rubicunda	internal_tissue	fire_prone	20	saturated	0.178448
kennedia_rubicunda	internal_tissue	fire_prone	18.3	unsaturated	2.22134
kennedia_rubicunda	internal_tissue	fire_prone	18.1	unsaturated	10.1674
kennedia_rubicunda	internal_tissue	fire_prone	22	saturated	0.19428
kennedia_rubicunda	internal_tissue	fire_prone	16	saturated	4.7051
kennedia_rubicunda	internal_tissue	fire_prone	18	saturated	1.67551
kennedia_rubicunda	seed_coat	fire_prone	16	saturated	21.2612
kennedia_rubicunda	seed_coat	fire_prone	18	saturated	18.1892
kennedia_rubicunda	seed_coat	fire_prone	18.1	unsaturated	16.5907
kennedia_rubicunda	seed_coat	fire_prone	18.2	unsaturated	43.9589
lotus_australis	internal_tissue	fire-free	20	saturated	0.265624
lotus_australis	internal_tissue	fire-free	18	saturated	1.85189
lotus_australis	internal_tissue	fire-free	16	saturated	8.9496
lotus_australis	internal_tissue	fire-free	18.3	unsaturated	1.80732
lotus_australis	internal_tissue	fire-free	24	saturated	0.151807
lotus_australis	internal_tissue	fire-free	22	saturated	0.168983
lotus_australis	internal_tissue	fire-free	18.1	unsaturated	6.13772
lotus_australis	internal_tissue	fire-free	18.2	unsaturated	80.6671
lotus_cruentus	internal_tissue	fire-free	18	saturated	3.66262
lotus_cruentus	internal_tissue	fire-free	18.1	unsaturated	6.41028
lotus_cruentus	internal_tissue	fire-free	18.2	unsaturated	78.3029
lotus_cruentus	internal_tissue	fire-free	18.3	unsaturated	1.25141
lotus_cruentus	internal_tissue	fire-free	22	saturated	0.289143
lotus_cruentus	internal_tissue	fire-free	24	saturated	0.0900442
lotus_cruentus	internal_tissue	fire-free	16	saturated	9.5321
lotus_cruentus	internal_tissue	fire-free	20	saturated	0.461542
lotus_cruentus	seed_coat	fire-free	16	saturated	19.4666
lotus_cruentus	seed_coat	fire-free	18	saturated	6.04254
lotus_cruentus	seed_coat	fire-free	18.1	unsaturated	8.78032
lotus_cruentus	seed_coat	fire-free	18.2	unsaturated	60.3633
lotus_cruentus	seed_coat	fire-free	18.3	unsaturated	5.34723
mirbelia_rubiifolia	internal_tissue	fire_prone	18.1	unsaturated	7.32172
mirbelia_rubiifolia	internal_tissue	fire_prone	18.2	unsaturated	73.1967
mirbelia_rubiifolia	internal_tissue	fire_prone	16	saturated	8.39277
mirbelia_rubiifolia	internal_tissue	fire_prone	18	saturated	2.80604
mirbelia_rubiifolia	internal_tissue	fire_prone	18.3	unsaturated	8.28273
mirbelia_rubiifolia	seed_coat	fire_prone	16	saturated	16.294
mirbelia_rubiifolia	seed_coat	fire_prone	18	saturated	7.66691
mirbelia_rubiifolia	seed_coat	fire_prone	18.1	unsaturated	13.1372
mirbelia_rubiifolia	seed_coat	fire_prone	18.2	unsaturated	54.435
mirbelia_rubiifolia	seed_coat	fire_prone	18.3	unsaturated	8.46688
pultenaea_linophylla	internal_tissue	fire_prone	18	saturated	1.5701
pultenaea_linophylla	internal_tissue	fire_prone	18.1	unsaturated	5.52522
pultenaea_linophylla	internal_tissue	fire_prone	20	saturated	0.217912
pultenaea_linophylla	internal_tissue	fire_prone	18.3	unsaturated	49.6459
pultenaea_linophylla	internal_tissue	fire_prone	22	saturated	0.144982
pultenaea_linophylla	internal_tissue	fire_prone	18.2	unsaturated	38.9933
pultenaea_linophylla	internal_tissue	fire_prone	16	saturated	3.81071
pultenaea_linophylla	internal_tissue	fire_prone	24	saturated	0.0918508
pultenaea_linophylla	seed_coat	fire_prone	20	saturated	3.86803
pultenaea_linophylla	seed_coat	fire_prone	18.3	unsaturated	28.5757
pultenaea_linophylla	seed_coat	fire_prone	16	saturated	10.8778
pultenaea_linophylla	seed_coat	fire_prone	18	saturated	5.46126
pultenaea_linophylla	seed_coat	fire_prone	18.1	unsaturated	14.7268
pultenaea_linophylla	seed_coat	fire_prone	18.2	unsaturated	36.4904
sophora_howinsula	internal_tissue	fire-free	18	saturated	1.81607
sophora_howinsula	internal_tissue	fire-free	18.1	unsaturated	34.7843
sophora_howinsula	internal_tissue	fire-free	24	saturated	0.0758254
sophora_howinsula	internal_tissue	fire-free	16	saturated	8.49267
sophora_howinsula	internal_tissue	fire-free	20.1	unsaturated	0.0645824
sophora_howinsula	internal_tissue	fire-free	22	saturated	0.0153378
sophora_howinsula	internal_tissue	fire-free	18.2	unsaturated	54.5847
sophora_howinsula	internal_tissue	fire-free	20	saturated	0.166539
sophora_howinsula	seed_coat	fire-free	18.1	unsaturated	34.4655
sophora_howinsula	seed_coat	fire-free	18.2	unsaturated	47.1801
sophora_howinsula	seed_coat	fire-free	18	saturated	4.03366
sophora_howinsula	seed_coat	fire-free	16	saturated	14.3207
sophora_tomentosa	internal_tissue	fire-free	16	saturated	7.33768
sophora_tomentosa	internal_tissue	fire-free	18	saturated	1.87657
sophora_tomentosa	internal_tissue	fire-free	20	saturated	0.199611
sophora_tomentosa	internal_tissue	fire-free	18.3	unsaturated	0.018125
sophora_tomentosa	internal_tissue	fire-free	18.1	unsaturated	34.721
sophora_tomentosa	internal_tissue	fire-free	18.2	unsaturated	55.42
sophora_tomentosa	internal_tissue	fire-free	24	saturated	0.245141
sophora_tomentosa	internal_tissue	fire-free	20.1	unsaturated	0.131895
sophora_tomentosa	internal_tissue	fire-free	22	saturated	0.0500234
sophora_tomentosa	seed_coat	fire-free	18.2	unsaturated	23.5117
sophora_tomentosa	seed_coat	fire-free	18.1	unsaturated	29.846
sophora_tomentosa	seed_coat	fire-free	16	saturated	36.1218
sophora_tomentosa	seed_coat	fire-free	18	saturated	10.5205
swainsona_galegifolia	internal_tissue	fire-free	16	saturated	17.1088
swainsona_galegifolia	internal_tissue	fire-free	18.2	unsaturated	58.7223
swainsona_galegifolia	internal_tissue	fire-free	20	saturated	0.275381
swainsona_galegifolia	internal_tissue	fire-free	18	saturated	1.55949
swainsona_galegifolia	internal_tissue	fire-free	18.1	unsaturated	10.6135
swainsona_galegifolia	internal_tissue	fire-free	22	saturated	0.291889
swainsona_galegifolia	internal_tissue	fire-free	24	saturated	0.303278
swainsona_galegifolia	internal_tissue	fire-free	18.3	unsaturated	11.0286
swainsona_galegifolia	internal_tissue	fire-free	20.1	unsaturated	0.0968583
swainsona_galegifolia	seed_coat	fire-free	12	saturated	1.66381
swainsona_galegifolia	seed_coat	fire-free	14	saturated	1.82521
swainsona_galegifolia	seed_coat	fire-free	18.3	unsaturated	9.15026
swainsona_galegifolia	seed_coat	fire-free	18.1	unsaturated	11.879
swainsona_galegifolia	seed_coat	fire-free	18.2	unsaturated	40.1921
swainsona_galegifolia	seed_coat	fire-free	16	saturated	30.9527
swainsona_galegifolia	seed_coat	fire-free	18	saturated	4.33688
swainsona_stipularis	internal_tissue	fire-free	16	saturated	26.4321
swainsona_stipularis	internal_tissue	fire-free	18.2	unsaturated	15.6419
swainsona_stipularis	internal_tissue	fire-free	18.3	unsaturated	57.926
swainsona_stipularis	seed_coat	fire-free	16	saturated	22.5686
swainsona_stipularis	seed_coat	fire-free	18	saturated	8.18896
swainsona_stipularis	seed_coat	fire-free	18.1	unsaturated	16.5353
swainsona_stipularis	seed_coat	fire-free	14	saturated	2.9161
swainsona_stipularis	seed_coat	fire-free	18.2	unsaturated	17.5498
swainsona_stipularis	seed_coat	fire-free	18.3	unsaturated	32.2413
swainsona_viridis	internal_tissue	fire-free	16	saturated	35.4979
swainsona_viridis	internal_tissue	fire-free	18	saturated	5.09947
swainsona_viridis	internal_tissue	fire-free	18.2	unsaturated	26.065
swainsona_viridis	internal_tissue	fire-free	18.3	unsaturated	19.9736
swainsona_viridis	internal_tissue	fire-free	18.1	unsaturated	13.3641
swainsona_viridis	seed_coat	fire-free	18.2	unsaturated	33.6946
swainsona_viridis	seed_coat	fire-free	16	saturated	36.7098
swainsona_viridis	seed_coat	fire-free	18	saturated	13.6202
swainsona_viridis	seed_coat	fire-free	18.1	unsaturated	15.9753
viminaria_juncea	internal_tissue	fire_prone	16	saturated	13.2503
viminaria_juncea	internal_tissue	fire_prone	18	saturated	2.47866
viminaria_juncea	internal_tissue	fire_prone	18.1	unsaturated	26.2597
viminaria_juncea	internal_tissue	fire_prone	18.2	unsaturated	47.6344
viminaria_juncea	internal_tissue	fire_prone	20	saturated	0.425988
viminaria_juncea	internal_tissue	fire_prone	18.3	unsaturated	8.77289
viminaria_juncea	internal_tissue	fire_prone	20.1	unsaturated	0.274725
viminaria_juncea	internal_tissue	fire_prone	22	saturated	0.634267
viminaria_juncea	internal_tissue	fire_prone	24	saturated	0.269126
viminaria_juncea	seed_coat	fire_prone	18.3	unsaturated	10.8654
viminaria_juncea	seed_coat	fire_prone	18	saturated	5.44096
viminaria_juncea	seed_coat	fire_prone	18.1	unsaturated	23.4825
viminaria_juncea	seed_coat	fire_prone	18.2	unsaturated	42.6768
viminaria_juncea	seed_coat	fire_prone	16	saturated	17.5343
